# Supplementary material for: Quantitative proteomics for identifying biomarkers for Rabies
Source: Clin Proteomics. 2013 Mar 22;10(1):3. doi: 10.1186/1559-0275-10-3 (PMC3660221; doi:10.1186/1559-0275-10-3)
Supplement: Additional file 1: Table S1 — Differentially expressed proteins identified in rabies. Description of data: List of 94 proteins that are differentially expressed in rabies compared to normal brain tissues. [file 1559-0275-10-3-S1.xls]

## Sheet: Sheet1
Gene Symbol	Protein	Refseq	Encephalitic rabies -Fold change	Paralytic rabies-Fold change	Vaccinated rabies-Fold change	architecture	primary localization	alternate localization	biological process	molecular function	molecule class	Tissue expression
HSPA12A	heat shock 70kDa protein 12A	NP_079291.2	1.77465	0.887324	3.08451	-	-	-	Protein folding;	Heat shock protein activity;	Heat shock protein;	Brain; Muscle; Heart; Kidney; Testis;
CNP	2',3'-cyclic nucleotide 3' phosphodiesterase	NP_149124.3	1.42461	1.25781	2.26387	-	Cytoplasm;	Plasma membrane;	Metabolism; Energy pathways;	Phosphoric diester hydrolase activity;	Enzyme: Phosphodiesterase;	Lymphocyte; Placenta; PNS; CNS; Brain; Leydig cell; Testis; Uterine myometrium; Platelet; Peripheral blood cell; Semen; Monocyte;
CDC42	cell division cycle 42 isoform 1	NP_001034891.1	0.514423	2.02404	-	RHO;	Cytoplasm;	Cell junction; Plasma membrane; Extracellular; Microtubule cytoskeleton; Apical membrane; Cytosol; Cell projection;	Cell communication; Signal transduction;	GTPase activity;	GTPase;	Placenta; Placenta; Platelet; Pancreas; Umbilical vein endothelial cell; Plasma; Brain; Semen; Lacrimal gland; Tear; Leukocyte;
NFASC	neurofascin precursor	NP_055905.2	0.758929	0.325893	0.924107	FN3; IG; IGC2; TM; SP;	Plasma membrane;	-	Cell communication; Signal transduction;	Cell adhesion molecule activity;	Adhesion molecule;	Heart; Brain; Skeletal muscle; Liver; Lung; Kidney; Pancreas; Testis; Ovary;
MAP2	microtubule-associated protein 2 isoform 1	NP_002365.3	3.2605	0.785033	1.16807	-	Cytoplasm; Nucleus;	Cytoskeleton;	Cell growth and/or maintenance;	Cytoskeletal protein binding;	Cytoskeletal associated protein;	Brain; Retina;
RPL14	ribosomal protein L14	NP_001030168.1	-	0.258427	-	KOW;	Ribosome;	Nucleolus;	Protein metabolism;	Structural constituent of ribosome;	Ribosomal subunit;	Monocyte;
RPL14	ribosomal protein L14	NP_003964.3	-	0.271313	-	KOW;	Ribosome;	Nucleolus;	Protein metabolism;	Structural constituent of ribosome;	Ribosomal subunit;	Monocyte;
GLUL	glutamine synthetase	NP_001028216.1	4.85	5.48333	2.65833	-	Cytosol;	-	Metabolism; Energy pathways;	Transaminase activity;	Enzyme: Aminotransferase;	Liver; Cerebrospinal fluid; Brain; Spinal cord; Lung; Serum; Stomach; Semen; Lacrimal gland; Tear; Saliva; Urine;
SOD2	manganese superoxide dismutase isoform A precursor	NP_000627.2	2.92852	1.05218	2.07905	-	Mitochondrion;	-	Cell proliferation; Anti-apoptosis; Cell growth and/or maintenance;	Superoxide dismutase activity;	Enzyme: Superoxide dismutase;	T Cell; T Cell; Placenta; Placenta; Lung; Lung; T Cell; Lung; Skin; Endometrium; Islets of Langerhans; Lacrimal gland; Tear; Astrocyte; Urine; Plasma; Neutrophil;
TPM1	tropomyosin 1 alpha chain isoform 6	NP_001018008.1	2.63158	1.26906	1.82456	CC;	Actin cytoskeleton;	Perinuclear region; Cytoplasm;	Cell growth and/or maintenance;	Cytoskeletal protein binding;	Cytoskeletal associated protein;	Stomach; Myoepithelial cell; Urothelium; Skeletal muscle; Skeletal muscle; Myofibroblast; Myofibroblast; Heart; Kidney; Bronchoalveolar fluid; Neutrophil;
TAGLN3	transgelin 3	NP_037391.2	0.798976	2.35874	-	CH;	Cytoplasm;	-	Biological_process unknown;	Molecular function unknown;	Cytoskeletal associated protein; Unclassified;	Putamen; Hippocampus; Brain; Frontal cortex; Nucleus accumbens; Caudate nucleus; Cerebellum;
CADM2	immunoglobulin superfamily, member 4D	NP_694854.2	0.406271	1.33447	2.26484	Ig_LIKE; IG; IGC2; Band 4.1; TM; SP;	-	-	Cell communication; Signal transduction;	Cell adhesion molecule activity;	Adhesion molecule;	-
GNG2	guanine nucleotide binding protein (G protein), gamma 2	NP_444292.1	0.375801	1.75676	1.2027	-	-	-	Cell communication; Signal transduction;	GTPase activity;	G protein;	Testis; Fetus; Adrenal gland; Brain; Leukocyte; Lung;
ATP5L	ATP synthase, H+ transporting, mitochondrial F0 complex, subunit G	NP_006467.4	2.86486	1.03326	1.58004	-	Mitochondrion;	-	Metabolism; Energy pathways;	ATPase activity;	ATPase;	-
C1orf95	hypothetical protein LOC375057	NP_001003665.1	3.25952	-	1.62036	TM;	Integral to membrane;	-	Biological_process unknown;	Molecular function unknown;	Unclassified;	-
PCP4	Purkinje cell protein 4	NP_006189.2	1.06121	1.89487	2.14596	-	-	-	Cell communication; Signal transduction;	Molecular function unknown;	Unclassified;	Fetus; Purkinje cell; Brain; Caudate nucleus; Putamen; Globus pallidus; Substantia nigra; Retina; Cerebellum;
MAP6	microtubule-associated protein 6 isoform 2	NP_997460.1	-	-	2.68439	-	Cytoskeleton;	Axon; Synaptic vesicle;	Cell growth and/or maintenance;	Cytoskeletal protein binding;	Cytoskeletal associated protein;	Heart; Brain; Lung; Kidney; Skeletal muscle; Spleen; Pancreas; Testis; Ovary; Amygdala; Caudate nucleus; Substantia nigra; Corpus callosum; Hippocampus; Subthalamic nucleus; Cerebellum; Thalamus; Spinal cord; Fetus;
EPB41	erythrocyte membrane protein band 4.1 (elliptocytosis 1, RH-linked) isoform 2	NP_976217.1	1.52586	2.01724	1.93103	B41; CC; NES;	Nucleus;	Plasma membrane; Cytoplasm; Centrosome; Cytoskeleton;	Cell growth and/or maintenance;	Structural molecule activity;	Structural protein;	Medulla oblongata; Substantia nigra; Thalamus; Subthalamic nucleus; Spinal cord; Aorta; Ovary; Pituitary gland; Adrenal gland; Mammary gland; Leukocyte; Lymph node; Ubiquitous; Hindbrain; Skeletal muscle; Frontal lobe; Placenta; Cerebellum; Cerebral cortex; Amygdala; Thyroid gland; Occipital lobe; Caudate nucleus; Salivary gland; Temporal lobe; Liver; Putamen; Hippocampus; Pancreas; Fetus; Colon;…
EPN1	epsin 1 isoform c	NP_037465.2	1.39395	1.79109	2.00309	UIM;	Cytoplasm;	Plasma membrane; Nucleus;	Cell communication; Signal transduction;	Receptor signaling complex scaffold activity;	Adapter molecule;	Brain;
PLP1	proteolipid protein 1 isoform 2	NP_955772.1	0.856295	0.929918	2.74415	PLP; TM; SP;	Plasma membrane;	Endoplasmic reticulum;	Cell growth and/or maintenance;	Structural molecule activity;	Structural protein;	Brain; Nervous system; Spleen; Fetus;
PLP1	proteolipid protein 1 isoform 1	NP_000524.3	0.929028	1.07961	3.63065	PLP; TM; SP;	Plasma membrane;	Endoplasmic reticulum;	Cell growth and/or maintenance;	Structural molecule activity;	Structural protein;	Brain; Nervous system; Spleen; Fetus;
UQCR10	ubiquinol-cytochrome c reductase complex 7.2kDa protein isoform a	NP_037519.2	2.26254	0.718216	0.763816	TM;	Mitochondrial membrane;	-	Electron transport;	Oxidoreductase activity;	Enzyme: Oxidoreductase;	-
GNAO1	guanine nucleotide binding protein, alpha activating polypeptide O	NP_620073.2	2.20341	1.59704	2.26711	-	Plasma membrane;	Cytoplasm;	Cell communication; Signal transduction;	GTPase activity;	G protein;	Uterine myometrium; Glomerulus; Vascular endothelial cell; Semen;
GNAQ	guanine nucleotide binding protein (G protein), q polypeptide	NP_002063.2	0.829591	2.09375	1.32399	CC;	Plasma membrane;	Cytoplasm; Golgi apparatus;	Cell communication; Signal transduction;	GTPase activity;	G protein;	Frontal cortex; Platelet; Neutrophil; Prostate; Ovary; Testis; Red blood cell; Pluripotent stem cell; Monocyte; Dental pulp; Ventricle; Thyroid gland; Placenta; Thymocyte; Uterine myometrium; Urine;
ABAT	4-aminobutyrate aminotransferase precursor	NP_065737.2	0.990898	1.27685	2.08654	SP;	Mitochondrion;	-	Metabolism; Energy pathways;	Transaminase activity;	Enzyme: Aminotransferase;	Urinary bladder; Frontal lobe; Temporal lobe; Occipital lobe; Caudate nucleus; Brain; Putamen; Nucleus accumbens; Hippocampus; Amygdala; Ovary; Testis; Prostate; Uterus; Kidney; Liver; Thalamus; Cerebral cortex; Substantia nigra; Medulla oblongata; Cerebellum; Spinal cord; Pancreas; Bone marrow; Spleen; Lymph node; Leukocyte; Fetus; Placenta; Vermiform appendix; Salivary gland; Stomach; Small int…
STOM	stomatin isoform b	NP_937837.1	2.27398	2.35894	-	PHB; TM;	Cytoplasmic vesicle;	Cytoplasm; Plasma membrane; Nucleus;	Cell communication; Signal transduction;	Channel regulator activity;	Integral membrane protein;	Platelet; Red blood cell; Leukocyte; Colon; Small intestine; Ovary; Testis; Prostate; Spleen; Heart; Placenta; Lung; Liver; Skeletal muscle; Pancreas; Kidney; Megakaryocyte; Bone marrow; Lacrimal gland; Tear; Urine; Plasma; Monocyte; Neutrophil;
HNRNPA3	heterogeneous nuclear ribonucleoprotein A3	NP_919223.1	-	3.61931	1.09724	RRM; NES;	Nucleus;	Cytoplasm;	Regulation of nucleobase, nucleoside, nucleotide and nucleic acid metabolism;	RNA binding;	Ribonucleoprotein;	Brain; Leukocyte;
AP3B2	adaptor-related protein complex 3, beta 2 subunit	NP_004635.2	0.355868	-	0.457573	ADAP;	Cytoplasm;	Cytoplasmic vesicle;	Transport;	Transporter activity;	Transport/cargo protein;	Neuron;
CADPS	Ca2+-dependent secretion activator isoform 3	NP_899630.1	1.5235	1.89453	2.37088	PH; CC; C2;	Cytoplasm;	Plasma membrane; Cytoplasmic vesicle;	Transport;	Auxiliary transport protein activity;	Membrane transport protein;	-
TUFM	Tu translation elongation factor, mitochondrial precursor	NP_003312.3	0.451172	1.02552	0.933227	GTP_EFTU_D2; GTP_EFTU_D3; GTP_EFTU;	Mitochondrion;	Nucleolus;	Protein metabolism;	Translation regulator activity;	Translation regulatory protein;	Liver; Islets of Langerhans; Leukocyte; Monocyte;
PRDX5	peroxiredoxin 5 precursor, isoform b	NP_857634.1	0.823617	0.824121	0.4425	-	Mitochondrion;	Peroxisome; Cytoplasm; Lysosome;	Metabolism; Energy pathways;	Oxidoreductase activity;	Enzyme: Oxidoreductase;	Heart; Brain; Placenta; Lung; Liver; Kidney; Pancreas; Skeletal muscle; Thyroid gland; Lymph node; Colon; Adrenal gland; Trachea; Spleen; Chondrocyte; Fetus; Prostate; Testis; Ovary; Small intestine; Leukocyte; Semen; Lacrimal gland; Tear; Saliva; Bronchoalveolar fluid; Urine; Plasma; Neutrophil;
ATAD1	ATPase family, AAA domain containing 1	NP_116199.2	0.445695	0.597571	-	CC; AAA;	Mitochondrion; Nucleus;	-	Metabolism; Energy pathways;	ATPase activity;	ATPase;	-
CNTN1	contactin 1 isoform 1 precursor	NP_001834.2	2.04592	0.995185	1.65454	FN3; Ig_LIKE; IGC2; SP;	Plasma membrane;	Cytoplasm; Secretory granule;	Cell growth and/or maintenance;	Cell adhesion molecule activity;	Adhesion molecule;	Fetus; Brain; Kidney; Pancreas; Lung; Skeletal muscle; Neuron; Urine;
CAMK2A	calcium/calmodulin-dependent protein kinase IIA isoform 1	NP_057065.2	1.58544	2.07595	4.25633	S_T_kinase;	Centrosome;	Nucleus; Cytoplasm;	Cell communication; Signal transduction;	Protein serine/threonine kinase activity;	Serine/threonine kinase;	Brain; Fetus;
ALDH2	mitochondrial aldehyde dehydrogenase 2 precursor	NP_000681.2	1.91641	2.27116	2.14529	-	Mitochondrion;	Cytoplasm;	Metabolism; Energy pathways;	Catalytic activity;	Enzyme: Dehydrogenase;	Liver; Heart; Kidney; Muscle; Brain; Lung; Spleen; Stomach; Ovary;
IPO5	importin 5	NP_002262.3	2.87336	1.9321	1.89212	HEAT; IBN_NT;	Cytoplasm;	Nucleus; Mitochondrion; Centrosome;	Transport;	Transporter activity;	Transport/cargo protein;	Semen;
HSPA9	heat shock 70kDa protein 9 precursor	NP_004125.3	2.1072	1.40683	1.48964	-	Mitochondrion;	Cytoplasm; Endoplasmic reticulum; Plasma membrane; Cytoplasmic vesicle; Nucleolus; Cell surface;	Protein metabolism;	Chaperone activity;	Chaperone;	Lung fibroblast; Hippocampus; Saliva; Plasma; Leukocyte; Endometrium;
UBA1	ubiquitin-activating enzyme E1	NP_695012.1	2.50669	1.85235	2.36533	-	Nucleus;	Cytoplasm; Cytosol;	Proteolysis and peptidolysis;	Ubiquitin-specific protease activity;	Ubiquitin proteasome system protein;	Placenta; Liver; Lung; Skeletal muscle; Colon; Stomach; Semen; Lacrimal gland; Tear; Saliva; Leukocyte;
PDCD6IP	programmed cell death 6 interacting protein	NP_037506.2	0.391231	0.608782	0.277163	CC;	Cytoplasm;	Perinuclear region; Cytoskeleton;	Apoptosis;	Molecular function unknown;	Unclassified;	Fetus; Heart; Brain; Lung; Liver; Skeletal muscle; Kidney; Pancreas; Spleen; Testis; Ovary; Amygdala; Corpus callosum; Cerebellum; Caudate nucleus; Hippocampus; Substantia nigra; Subthalamic nucleus; Thalamus; Spinal cord; Semen; Lacrimal gland; Tear; Saliva; Urine; Leukocyte;
PPP2R1A	alpha isoform of regulatory subunit A, protein phosphatase 2	NP_055040.2	1.52439	1.86585	2.19512	HEAT;	Cytoplasm;	Chromosome; Membrane fraction; Microtubule;	Cell communication; Signal transduction;	Protein serine/threonine phosphatase activity;	Serine/threonine phosphatase;	Leukocyte; Endometrium;
PYGB	brain glycogen phosphorylase	NP_002853.2	1.56322	2.09195	4.5977	-	Cytoplasm;	Nucleus;	Metabolism; Energy pathways;	Phosphorylase activity;	Enzyme: Phosphorylase;	Brain; Fetus; Liver; Retina; Muscle; Semen; Saliva; Urine; Plasma;
TUBB4	tubulin, beta 4	NP_006078.2	1.60616	1.80822	2.16438	TUBULIN; CC;	Microtubule;	-	Cell growth and/or maintenance;	Structural constituent of cytoskeleton;	Cytoskeletal protein;	Brain;
SYN1	synapsin I isoform Ib	NP_598006.1	1.07697	0.496382	1.24897	-	Cytoplasm;	-	Transport;	Transporter activity;	Transport/cargo protein;	Lymphocyte; Bronchoalveolar fluid;
OPA1	optic atrophy 1 isoform 2	NP_570844.1	4.08849	1.50085	1.20816	DYNC; CC;	Mitochondrion;	-	Cell communication; Signal transduction;	GTPase activity;	GTPase;	Brain; Heart; Muscle; Liver; Testis; Eye;
-	cytochrome c oxidase subunit II	-	2.09262	1.50667	0.78614	-	-	-	-	-	-	-
RPL6	ribosomal protein L6	NP_000961.2	2.21932	1.68359	1.06093	-	Nucleolus;	Mitochondrion; Ribosome;	Protein metabolism;	Structural constituent of ribosome;	Ribosomal subunit;	Thyroid gland; Leukocyte; Monocyte;
HSPA5	heat shock 70kDa protein 5	NP_005338.1	1.54867	2.24206	1.22084	CC; SP;	Endoplasmic reticulum;	Plasma membrane; Cytoplasm; Nucleolus; Endoplasmic reticulum lumen; Mitochondrion; Cell surface;	Protein metabolism;	Chaperone activity;	Chaperone;	Pre B-lymphocyte; Cerebellum; Temporal cortex; Frontal cortex; Occipital cortex; Parietal cortex; Thalamus; Caudate nucleus; Ovary; Islets of Langerhans; Semen; Lacrimal gland; Tear; Saliva; Urine; Plasma; Leukocyte; Neutrophil;
IGSF8	immunoglobulin superfamily, member 8	NP_443100.1	1.5215	2.24945	1.75504	IG; TM; SP;	Plasma membrane;	-	Immune response;	Antigen binding;	Immunoglobulin;	Heart; Brain; Skeletal muscle; Spleen; Kidney; Small intestine; Placenta; Lung; Urine;
MYH9	myosin, heavy polypeptide 9, non-muscle	NP_002464.1	2.01188	1.04148	1.54701	IQ; MYOSIN; CC;	Cytoplasm;	Cytosol; Nucleus; Mitochondrion;	Cell growth and/or maintenance;	Structural molecule activity;	Structural protein;	Platelet; Kidney; Liver; Lung; Spleen; Heart; Brain; Semen; Lacrimal gland; Tear; Saliva; Urine; Plasma; Leukocyte; Monocyte; Neutrophil;
ACTR1B	ARP1 actin-related protein 1 homolog B, centractin beta	NP_005726.1	1.00232	2.00258	-	ACTIN;	Cytoplasm;	-	Cell growth and/or maintenance;	Structural constituent of cytoskeleton;	Cytoskeletal protein;	Heart; Brain; Lung; Skeletal muscle; Kidney; Pancreas;
CTNND2	catenin (cadherin-associated protein), delta 2 (neural plakophilin-related arm-repeat protein)	NP_001323.1	1.87324	0.28169	-	ARM; CC;	Plasma membrane;	-	Cell communication; Signal transduction;	Cell adhesion molecule activity;	Adhesion molecule;	Fetus; Brain; Pancreas;
CNDP2	CNDP dipeptidase 2 (metallopeptidase M20 family)	NP_060705.1	1.51069	1.12897	2.01663	-	Cytoplasm;	-	Protein metabolism;	Metallopeptidase activity;	Metallo protease;	Liver; Brain; Lung; Kidney; Spleen; Testis; Ovary; Pancreas; Heart; Ubiquitous; Semen; Urine; Leukocyte; Endometrium;
ACO1	aconitase 1	NP_002188.1	2.4544	-	2.18025	-	Cytoplasm;	Golgi membrane; Endoplasmic reticulum membrane;	Regulation of nucleobase, nucleoside, nucleotide and nucleic acid metabolism;	Isomerase activity;	Enzyme: Isomerase;	Brain; Semen; Plasma;
CMPK1	UMP-CMP kinase 1 isoform a	NP_057392.1	1.23639	-	0.487237	SP;	Cytoplasm;	Nucleus;	Regulation of nucleobase, nucleoside, nucleotide and nucleic acid metabolism;	Catalytic activity;	Enzyme: Phosphotransferase;	Pancreas; Skeletal muscle; Liver; Brain; Heart; Placenta; Lung; Kidney; Lacrimal gland; Tear; Urine; Plasma; Leukocyte;
HPCAL4	hippocalcin-like protein 4	NP_057341.1	1.50457	2.45833	1.76042	EF;	-	-	Cell communication; Signal transduction;	Calcium ion binding;	Calcium binding protein;	Cerebral cortex; Cerebellum; Brain;
GCC2	GRIP and coiled-coil domain-containing 2 isoform b	NP_055450.1	2.01852	0.185185	0.712963	GRIP; CC;	Golgi apparatus;	Cytoplasm; Plasma membrane;	Cell growth and/or maintenance;	Structural molecule activity;	Structural protein;	Testis; Ubiquitous; Plasma;
MTCH2	mitochondrial carrier 2	NP_055157.1	2.73311	-	-	SP;	Mitochondrion;	-	Cell communication; Signal transduction;	Molecular function unknown;	Unclassified;	Monocyte;
SYNGR3	synaptogyrin 3	NP_004200.2	-	0.441195	0.63376	TM;	Plasma membrane;	-	Transport;	Molecular function unknown;	Integral membrane protein;	Brain; Placenta;
NDUFB4	NADH dehydrogenase (ubiquinone) 1 beta subcomplex, 4, 15kDa	NP_004538.2	2.15837	0.978932	1.17849	TM;	Integral to membrane;	Mitochondrion;	Metabolism; Energy pathways;	Oxidoreductase activity;	Enzyme: Oxidoreductase;	Monocyte;
TPPP	brain-specific protein p25 alpha	NP_008961.1	1.24038	1.64904	2.08814	-	Cytoskeleton;	Microtubule cytoskeleton;	Cell growth and/or maintenance;	Structural constituent of cytoskeleton;	Cytoskeletal protein;	Ubiquitous;
ALDOC	fructose-bisphosphate aldolase C	NP_005156.1	1.29137	2.14528	2.36879	-	Mitochondrion;	-	Metabolism; Energy pathways;	Lyase activity;	Enzyme: Lyase;	Semen; Saliva; Leukocyte; Neutrophil;
TPD52	tumor protein D52 isoform 3	NP_005070.1	1.38055	2.79829	2.44184	PEST; CC;	-	-	Cell proliferation;	Molecular function unknown;	Unclassified;	Brain; Kidney; Prostate; Pancreas; Liver; Lung; Fetus; Intestine; Hematopoietic stem cell; Ovary;
NDUFAB1	NADH dehydrogenase (ubiquinone) 1, alpha/beta subcomplex, 1, 8kDa	NP_004994.1	2.40826	2	3.69725	-	Mitochondrion;	-	Metabolism; Energy pathways;	Oxidoreductase activity;	Enzyme: Oxidoreductase;	-
STX1A	syntaxin 1A (brain)	NP_004594.1	2.44444	-	3.89583	SynN; TM; CC;	Plasma membrane;	-	Cell communication; Signal transduction;	Auxiliary transport protein activity;	Membrane transport protein;	Brain; Neutrophil; Lymphocyte; Bronchial epithelial cell; Colon epithelium; Spermatozoa;
NDUFS3	NADH dehydrogenase (ubiquinone) Fe-S protein 3, 30kDa (NADH-coenzyme Q reductase)	NP_004542.1	2.13359	1.63666	2.63325	SP;	Mitochondrion;	-	Metabolism; Energy pathways;	Catalytic activity;	Enzyme: Dehydrogenase;	Pancreas; Kidney; Skeletal muscle; Liver; Placenta; Brain; Heart; Ovary;
MGST3	microsomal glutathione S-transferase 3	NP_004519.1	1.07084	0.485014	0.828338	TM;	Endoplasmic reticulum;	Cytosol;	Metabolism; Energy pathways;	Glutathione transferase activity;	Enzyme: Glutathione transferase;	Heart; Skeletal muscle; Brain; Placenta; Liver; Kidney; Small intestine; Stomach; Colon; Adrenal medulla; Pancreas; Thyroid gland; Testis; Ovary; Lung; Leukocyte; Bone marrow; Fetus; Spleen; Lymph node; Vermiform appendix; Prostate; Adrenal cortex; Monocyte;
HSD17B10	hydroxysteroid (17-beta) dehydrogenase 10 isoform 1	NP_004484.1	1.36122	0.488921	2.00945	KRINGLE;	Mitochondrion;	Endoplasmic reticulum; Plasma membrane;	Metabolism; Energy pathways;	Catalytic activity;	Enzyme: Dehydrogenase;	Liver; Brain; Heart; Placenta; Lung; Skeletal muscle; Kidney; Cerebellum; Cerebral cortex; Spinal cord; Occipital pole; Frontal lobe; Temporal lobe; Putamen; Amygdala; Caudate nucleus; Corpus callosum; Hippocampus; Substantia nigra; Subthalamic nucleus; Thalamus; Cardiac muscle; Testis; Pancreas; Ovary; Leukocyte;
FARSA	phenylalanyl-tRNA synthetase, alpha subunit	NP_004452.1	2.68217	1.73643	1.55304	-	Cytoplasm;	-	Protein metabolism;	Ligase activity;	Enzyme: Ligase;	Heart; Brain; Placenta; Lung; Liver; Skeletal muscle; Kidney; Pancreas; Leukocyte;
ATP5J2	ATP synthase, H+ transporting, mitochondrial F0 complex, subunit F2 isoform 2a	NP_004880.1	1.52632	2.61404	2.08187	TM;	Mitochondrion;	-	Electron transport;	ATPase activity;	ATPase;	Monocyte;
AQP4	aquaporin 4 isoform b	NP_004019.1	0.71831	2.24883	1.76056	TM;	Plasma membrane;	Lysosome; Golgi apparatus;	Transport;	Water channel activity;	Water channel;	Stomach; Retina; Kidney; Heart; Brain; Placenta; Lung; Liver; Skeletal muscle; Pancreas; Spleen; Prostate; Testis; Ovary; Fetus; Small intestine; Stomach; Salivary gland; Alveolus; Retina; Kidney; Parotid gland; Submandibular gland; Sublingual gland; Heart; Placenta; Lung; Liver; Pancreas; Spleen; Prostate; Testis; Ovary; Fetus; Retina; Kidney; Brain; Fetus; Brain; Skeletal muscle;
UBE2L3	ubiquitin-conjugating enzyme E2L 3 isoform 1	NP_003338.1	2.08389	1.15789	1.99123	UBC;	Cytoplasm;	Nucleus; Perinuclear region;	Protein metabolism;	Ubiquitin-specific protease activity; Ubiquitin binding;	Ubiquitin proteasome system protein;	Testis; Keratinocyte; Semen; Saliva; Urine; Plasma; Leukocyte;
TPI1	triosephosphate isomerase 1	NP_000356.1	1.41766	1.25946	2.98178	-	Cytoplasm;	-	Metabolism; Energy pathways;	Isomerase activity;	Enzyme: Isomerase;	Ubiquitous; Ovary; Islets of Langerhans; Semen; Lacrimal gland; Tear; Pituitary gland; Leukocyte; Neutrophil;
RPS7	ribosomal protein S7	NP_001002.1	1.61492	2.67936	0.715556	-	Ribosome;	-	Protein metabolism;	Structural constituent of ribosome;	Ribosomal subunit;	Placenta;
RAP1A	RAP1A, member of RAS oncogene family	NP_002875.1	2.54411	-	1.82804	RAS;	Plasma membrane;	Nucleus; Late endosome; Lysosome; Perinuclear region; Cytoplasm; Mitochondrion;	Cell communication; Signal transduction;	GTPase activity;	GTPase;	Neutrophil; Monocyte;
PSMA2	proteasome subunit alpha type 2	NP_002778.1	3.07674	2.64331	2.48747	-	-	-	Protein metabolism;	Ubiquitin-specific protease activity;	Ubiquitin proteasome system protein;	Liver; Muscle; Semen; Lacrimal gland; Tear; Urine;
PRKCA	protein kinase C, alpha	NP_002728.1	0.938934	0.467508	0.451037	S_T_kinase; C1; C2;	Cytoplasm;	Nucleus; Plasma membrane; Synapse; Perinuclear region;	Cell communication; Signal transduction;	Protein serine/threonine kinase activity;	Serine/threonine kinase;	Colon; Muscle; Pancreas; Prostate;
PRKACA	cAMP-dependent protein kinase catalytic subunit alpha isoform 1	NP_002721.1	1.08018	0.610943	0.295927	S_T_kinase;	Golgi apparatus; Nucleus; Cytoplasm;	Nucleus;	Signal transduction;	Protein serine/threonine kinase activity;	Serine/threonine kinase;	Testis; Spermatocyte; Melanocyte; T Cell; Semen; Leukocyte;
PFKM	phosphofructokinase, muscle	NP_000280.1	1.72783	2.43648	1.77863	SP;	-	-	Metabolism; Energy pathways;	Catalytic activity;	Enzyme: Phosphotransferase;	Muscle; Red blood cell;
PEA15	phosphoprotein enriched in astrocytes 15	NP_003759.1	1.76256	2.12052	1.99768	NES; DED;	Cytoplasm;	Nucleus;	Cell communication; Signal transduction;	Transporter activity;	Transport/cargo protein;	Heart; Brain; Placenta; Lung; Liver; Skeletal muscle; Kidney; Pancreas; Adipose tissue; Mammary epithelium; Eye; Testis; Uterus; Adrenal gland; Prostate; Spleen; Ubiquitous; Ubiquitous; Saliva;
PDHB	pyruvate dehydrogenase (lipoamide) beta	NP_000916.2	0.400538	0.591398	0.572581	-	Mitochondrion;	-	Metabolism; Energy pathways;	Carboxy-lyase activity;	Enzyme: Decarboxylase;	Skin fibroblast; Liver; Heart;
ME1	cytosolic malic enzyme 1	NP_002386.1	6.68402	-	2.02021	CC;	Cytoplasm;	-	Metabolism; Energy pathways;	Carboxy-lyase activity;	Enzyme: Decarboxylase;	Skin fibroblast; Brain; Liver; White adipose tissue; Skeletal muscle; Cardiac muscle;
MBP	myelin basic protein isoform 2	NP_002376.1	0.573481	0.769617	2.1684	-	Plasma membrane; Cytoplasm;	Cytoplasm; Nucleus;	Immune response; Neurogenesis;	Structural constituent of myelin sheath;	Structural protein;	Fetus; White matter; Brain; Lymphocyte; Hippocampus;
KPNA4	karyopherin alpha 4	NP_002259.1	-	3.07067	7.2975	ARM;	Cytoplasm;	Nucleus; Nucleolus;	Transport;	Transporter activity;	Transport/cargo protein;	Testis; Ovary; Small intestine; Pancreas; Kidney; Colon; Leukocyte;
HIST1H4I	H4 histone family, member M	NP_003486.1	1.6222	2.35966	1.21025	-	Nucleus;	-	Regulation of nucleobase, nucleoside, nucleotide and nucleic acid metabolism;	DNA binding;	DNA binding protein;	-
GFAP	glial fibrillary acidic protein	NP_002046.1	1.24461	1.55027	2.0681	CC;	Cytoplasm;	-	Cell growth and/or maintenance;	Structural molecule activity;	Structural protein;	Nervous system; Brain; Ovary; Hippocampus; Corpus callosum; Serum; Urine;
GAP43	growth associated protein 43	NP_002036.1	4.30709	2.05906	2.61024	IQ;	Cytoplasm;	-	Cell communication; Signal transduction;	Growth factor activity;	Growth factor;	Cerebral cortex; Colon; Ileum; Astrocyte; Skeletal muscle; Skin; Fetus; Hippocampus; Temporal lobe;
EEF1G	eukaryotic translation elongation factor 1 gamma	NP_001395.1	1.5857	2.01322	1.03737	-	Cytoplasm;	Nucleolus; Plasma membrane; Mitochondrion;	Protein metabolism;	Translation regulator activity;	Translation regulatory protein;	Semen; Lacrimal gland; Tear; Saliva; Leukocyte;
CTNNB1	catenin (cadherin-associated protein), beta 1, 88kDa	NP_001895.1	1.86275	1.22624	2.02912	ARM;	Plasma membrane; Nucleus; Cytoplasm;	Cytoplasm; Nucleus; Basolateral membrane; Perinuclear region; Cell junction; Cytoskeleton;	Cell communication; Signal transduction;	Cell adhesion molecule activity;	Adhesion molecule;	Ubiquitous; Colon;
CAMK1	calcium/calmodulin-dependent protein kinase I	NP_003647.1	2.04905	0.398061	1.64921	S_T_kinase;	Cytoplasm;	-	Cell communication; Signal transduction;	Protein serine/threonine kinase activity;	Serine/threonine kinase;	Adrenal gland; Thrombocyte;
ATP6V1E1	vacuolar H+ ATPase E1 isoform a	NP_001687.1	2.19039	1.04842	1.9395	-	Lysosome;	Plasma membrane; Endosome; Golgi apparatus; Endoplasmic reticulum; Cytoplasm;	Transport;	ATPase activity;	ATPase;	Kidney; Muscle; Liver; Pancreas; Brain; Heart;
ATP1B1	Na+/K+ -ATPase beta 1 subunit isoform a	NP_001668.1	1.2472	0.992142	2.00017	TM;	Plasma membrane;	-	Transport;	ATPase activity;	ATPase;	Lymphocyte; Prostate; Proximal convoluted tubule; Eye; Lens; Distal convoluted tubule; Fetus; Retinal pigmented epithelial cell; Urine;
AK1	adenylate kinase 1	NP_000467.1	-	2.11115	1.34237	-	Cytoplasm;	Plasma membrane;	Metabolism; Energy pathways;	Catalytic activity;	Enzyme: Phosphotransferase;	Ubiquitous; Heart; Skeletal muscle; Plasma;
ACTN2	actinin, alpha 2	NP_001094.1	1.12941	1.30926	0.479579	EF; SPECTRIN; CC; CH;	Cytoplasm;	Mitochondrial membrane; Actin filament;	Cell growth and/or maintenance;	Cytoskeletal protein binding;	Cytoskeletal associated protein;	Muscle; Brain;
ACTG1	actin, gamma 1 propeptide	NP_001605.1	1.43141	1.10001	2.272	ACTIN;	Cytoplasm;	Cytosol;	Cell growth and/or maintenance;	Structural constituent of cytoskeleton;	Structural protein;	Kidney; Testis; Muscle; Liver; Platelet; Ovary; Urine; Plasma; Leukocyte; Endometrium; Neutrophil;
