# Supplementary material for: Quantitative proteomics for identifying biomarkers for Rabies
Source: Clin Proteomics. 2013 Mar 22;10(1):3. doi: 10.1186/1559-0275-10-3 (PMC3660221; doi:10.1186/1559-0275-10-3)
Supplement: Additional file 2: Table S2 — Combined list of peptides for proteins identified using Spectrum Mill and Mascot. Description of data: A list of 402 peptides and their fold changes compared to normal are summarized in Additional file 2: Table S2. [file 1559-0275-10-3-S2.xls]

## Sheet: Sheet1
Refseq	Protein	Encephalitic rabies	Paralytic rabies	Vaccinated rabies
NP_006000.2	Tubulin, alpha, brain specific	1.36	1.16	1.28
NP_002717.3	Prolyl endopeptidase	1.14	1.08	1.04
NP_003964.3	Ribosomal protein L14	-	0.27	-
NP_031381.2	HSP90B	1.56	0.84	1.23
NP_037506.2	ALG2 interacting protein 1	0.39	0.61	0.28
NP_000681.2	Aldehyde dehydrogenase 2	1.92	2.27	2.15
NP_061816.1	Tubulin, alpha 8	4.4	5.05	5.31
NP_004702.2	Synaptogyrin 1	0.93	0.89	0.79
NP_060918.2	TBP-Interacting protein	0.98	1.25	1.82
NP_006588.1	Heat shock 70 kDa protein 8	1.12	1.61	1.43
NP_055656.1	Synaptosomal associated protein, 91 kD	1.89	1.55	1.99
NP_005726.1	Actin related protein 1B	1	2	-
NP_001145.1	Annexin AV	1.36	0.95	1.32
NP_066268.1	Guanine nucleotide binding protein, alpha `other`	1.25	1.14	1.11
NP_001027392.1	Syntaxin binding protein 1	0.97	1.13	1.32
NP_002036.1	Growth associated protein 43	4.31	2.06	2.61
NP_006189.2	Purkinje cell protein 4	1.06	1.89	2.15
NP_002626.1	Solute carrier family 25, member 3	1.91	1.15	1.23
NP_694881.1	Heat shock 70 kDa protein 8	0.77	0.69	0.85
NP_002618.1	Phosphofructokinase platelet type	-	0.57	1.22
NP_066959.1	Reticulon 1	1.02	0.87	1.08
NP_001649.1	ADP ribosylation factor 1	1.43	1.18	1.07
NP_001966.1	Enolase 2	1.19	1.07	1.47
NP_036193.1	Dynamin 1-like protein isoform 2	1.8	-	-
NP_001347.3	DDX3	0.85	0.99	0.71
NP_002329.2	LAMP	2.25	1.19	-
NP_060713.1	Septin 11	0.82	1.22	1.45
NP_002291.1	Lactate dehydrogenase B	1.18	1.09	1.29
NP_004068.2	Citrate synthase	0.94	1.03	0.82
NP_003357.2	Ubiquinol cytochrome c reductase core protein II	0.56	-	-
NP_004125.3	Mortalin 2	2.11	1.41	1.49
NP_001853.2	Cytochrome c oxidase, subunit 5b	1.35	1.08	0.97
NP_003365.1	VDAC1	1.01	1.25	0.9
NP_001678.1	ATP synthase, H+ transporting, mitochondrial F1 complex, delta subunit	0.9	1.01	0.92
NP_004037.1	ATP synthase, H+ transporting, mitochondrial F1 complex, alpha subunit 1, cardiac muscle	1	0.99	1.13
NP_005498.1	Cofilin 1	1.14	1.8	1.43
NP_004880.1	ATP synthase, H+ transporting, mitochondrial F0 complex, subunit f, isoform 2	1.53	2.61	2.08
NP_005336.2	Heat shock 70kDa protein 1A	0.71	0.97	0.77
NP_114430.2	Neurocalcin delta	1.39	1.23	1.52
NP_002096.1	H2AX histone	1.47	1.23	1.23
NP_001895.1	Catenin beta	1.86	1.23	2.03
NP_003509.1	Histone 1 H2bg	1.03	1.26	0.78
NP_003510.1	Histone 1 H2bl	0.69	0.45	1.57
NP_705935.1	Tropomyosin 3	0.9	0.87	0.85
NP_004993.1	NADH ubiquinone oxidoreductase 1, alpha subcomplex 9	1.47	1.31	1.11
NP_055018.2	Adaptor related protein complex 2 alpha 1 subunit	0.73	1.56	1.08
NP_004163.2	Solute carrier family 1 (glial high affinity glutamate transporter), member 3	1.05	1.53	1.37
NP_003290.1	Tumor rejection antigen 1	1.29	1.09	1
NP_006715.2	MAP3K4	1.03	0.84	0.71
NP_009057.1	Valosin containing protein	0.69	1.74	-
NP_004635.2	Adaptor related protein complex 3, beta-2 subunit	0.36	-	0.46
NP_001922.2	Dihydrolipoamide S-acetyltransferase	0.98	1.24	1.03
NP_001679.2	ATP5F1	1.57	1.47	1.7
NP_005156.1	Aldolase 3	1.29	1.62	1.97
NP_001005336.1	Dynamin 1	1.23	1.05	1.09
NP_003118.1	Spectrin, alpha, non-erythrocytic 1 (alpha-fodrin)	1.5	1.33	1.66
NP_570603.2	Adaptor related protein complex 2 alpha 1 subunit	-	1.77	1.31
NP_006467.4	ATP5L	2.86	1.03	1.58
NP_057392.1	UMP-CMP kinase	1.24	-	0.49
NP_004152.1	Ras associated protein Rab1	1.29	1.22	1.1
NP_005908.1	Malate dehydrogenase soluble	1.29	1.14	1.38
NP_006263.1	S100 calcium binding protein, beta	0.76	0.73	1.11
NP_005168.2	ATPase H+ transporting lysosomal noncatalytic accessory protein 1A	1.02	1.11	0.91
NP_001389.2	Enoyl CoA hydratase, peroxisomal	1.06	0.79	1.73
NP_006262.1	S100 alpha	1.05	0.84	1.26
NP_001323.1	Delta catenin	1.87	0.28	-
NP_663723.1	14-3-3 zeta	0.92	0.91	1.08
NP_000427.1	3-oxoacid CoA transferase	0.64	0.62	0.57
NP_005909.2	Malate dehydrogenase mitochondrial	1.75	0.95	1.26
NP_001001586.1	ATP1A1	0.92	1.11	1.48
NP_000468.1	Albumin	1.16	0.7	0.92
NP_002721.1	Protein kinase, cAMP dependent, catalytic, alpha	1.08	0.61	0.3
NP_002722.1	Protein kinase cAMP dependent, catalytic beta	1.31	1.37	0.57
NP_004538.2	NADH dehydrogenase 1 beta subcomplex, 4	2.16	0.98	1.18
NP_000099.2	Pyruvate dehydrogenase component E3	1.34	0.9	0.74
NP_004609.1	Topoisomerase DNA III alpha	1.45	1.02	1.13
NP_002262.3	Karyopherin beta 3	2.87	1.93	1.89
NP_004994.1	NADH dehydrogenase 1, alpha/beta subcomplex, 1	2.41	2	3.7
NP_001089.1	Aconitase, mitochondrial	1.08	0.74	0.89
NP_003366.2	Voltage dependent anion selective channel protein 2	1.06	0.97	0.78
NP_002364.5	Microtubule associated protein 1A	1.82	1.05	2
NP_001605.1	Actin gamma 1	1.43	1.1	2.27
NP_001143.1	Solute carrier family 25, member 5	0.94	1.09	0.77
NP_001092.1	Actin beta	1.28	1.19	1.2
NP_001604.1	Actin alpha 2	1.73	1.69	1.68
NP_694854.2	Immunoglobulin superfamily, member 4D	0.41	1.33	2.26
NP_079291.2	Heat shock 70kDa protein 12A	1.77	0.89	3.08
NP_003017.1	SH3 containing GRB2 like protein 2	1.19	1.25	1.07
NP_000804.1	Gamma aminobutyric acid receptor, beta 2	1.97	1.63	1.7
NP_000020.1	Angiotensin I	0.82	0.78	-
NP_055895.1	Neurexin 2	0.99	0.79	0.96
NP_060615.1	Family with sequence similarity 82, member C	1.66	1.68	1.47
NP_003809.1	CDP-DAG synthase 2	1.23	0.53	-
NP_000356.1	Triosephosphate isomerase 1	1.42	1.26	2.98
NP_055040.2	Protein phosphatase 2, regulatory subunit A , alpha isoform	1.52	1.87	2.2
NP_254280.1	Histone 3 H2a	1.97	1.74	1.45
NP_001034891.1	CDC42	0.51	2.02	-
NP_004172.2	Ubiquitin carboxyl terminal esterase L1	1.1	1.19	1.47
NP_002365.3	Microtubule associated protein 2	3.26	0.79	1.17
NP_006149.2	Neurofilament light polypeptide	1.14	1.18	1.72
NP_006347.1	ATP synthase H+ transporting mitochondrial F0 complex subunit d	1.25	1.2	0.79
NP_443202.3	Heat shock 70kD protein 12B	1.74	0.61	1.14
NP_005800.3	Peroxiredoxin 2	0.93	1.13	1.03
NP_001677.2	ATP synthase, beta	1.09	1.1	1.15
NP_002147.2	Heat shock 60 KD protein 1 (chaperonin)	1.21	1.08	1.04
NP_004452.1	Phenylalanyl-tRNA synthetase alpha chain	2.68	1.74	1.55
NP_055157.1	Mitochondrial carrier homolog 2	2.73	-	-
NP_001087.2	ATP citrate lyase	-	0.62	0.98
NP_057065.2	CaMK II alpha subunit	1.59	2.08	4.26
NP_741960.1	CaMK II alpha subunit	1.89	1.73	2.39
NP_114111.2	SVH protein	0.56	1.12	0.73
NP_009193.2	Oncogene DJ1	1.36	1.86	0.69
NP_000606.3	Neural cell adhesion molecule 1	1.03	1.02	0.94
NP_003371.2	Vimentin	1.57	1.99	1.91
NP_775853.2	Phosphoglucomutase 2 like 1	1.47	1.41	1.98
NP_002406.1	Macrophage migration inhibitory factor	0.92	1.22	1.19
NP_003395.1	14-3-3 Beta	1.06	0.92	1.02
NP_001018008.1	Tropomyosin 1 alpha chain	2.63	1.27	1.82
NP_002860.2	Ras-associated protein RAB6A	1.08	1.2	1.34
NP_004484.1	Hydroxyacyl CoA dehydrogenase, type II	1.36	0.49	2.01
NP_003169.2	Synapsin II	1.49	1.01	1
NP_796377.2	RAB7B member RAS oncogene family	1.09	-	0.99
NP_958781.1	Plectin 1	1.17	1.1	1.53
NP_006612.2	S-adenosylhomocysteine hydrolase like 1	-	-	1.05
NP_055099.1	Neurochondrin	-	-	0.71
NP_680479.1	Ornithine decarboxylase antizyme inhibitor	1.06	0.96	0.96
NP_001147.1	Annexin A7	0.53	0.93	0.64
NP_002464.1	Myosin heavy chain 9, nonmuscle	2.01	1.04	1.55
NP_002188.1	Aconitase, soluble	2.45	-	2.18
NP_036611.2	14-3-3 gamma	1.16	1.03	1.82
NP_002617.3	Phosphofructokinase liver type	-	1.34	0.98
NP_149972.1	Lactate dehydrogenase A like 6B	1.63	1.24	1.59
NP_003356.2	Cytochrome bc1	0.65	0.62	0.89
NP_000032.1	Apolipoprotein E	1.87	1.3	1.3
NP_001748.1	Carbonyl reductase 1	1.19	1.47	1.13
NP_002065.1	Guanine nucleotide binding protein, beta 1	1.05	1	1.14
NP_001675.3	Plasma membrane Ca(2+) ATPase type 4	1.18	1.06	1.26
NP_001030168.1	Ribosomal protein L14	-	0.26	-
NP_066953.1	Cyclophilin A	1.28	1.01	1.56
NP_036269.1	Dimethylarginine dimethylaminohydrolase 1	1.56	1.07	1.1
NP_006817.1	14-3-3 theta	1.13	0.97	1.09
NP_006752.1	14-3-3 epsilon	1.01	0.9	1.27
NP_004519.1	Microsomal glutathione S transferase 3	1.07	0.49	0.83
NP_542970.1	SIRP alpha 1	1.39	0.84	0.95
NP_002037.2	Glyceraldehyde 3 phosphate dehydrogenase	1.16	0.97	1.94
NP_002070.1	Glutamate oxaloacetate transaminase-1	1.22	1.12	1.75
NP_005580.1	Aldehyde dehydrogenase 6A1	0.92	0.78	1.24
NP_004200.2	Synaptogyrin 3	-	0.44	0.63
NP_001672.1	Sarcoplasmic/endoplasmic reticulum calcium ATPase 2	1.05	-	1.21
NP_620073.1	Guanine nucleotide binding protein, alpha activating polypeptide O	2.22	1.58	2.48
NP_066270.1	Creatine kinase mitochondrial	1.06	1.31	1.32
NP_570844.1	Dynamin like 120 kDa protein, mitochondrial	4.09	1.5	1.21
NP_001002.1	Ribosomal protein S7	1.61	2.68	0.72
NP_037465.2	Epsin 1	1.39	1.79	2
NP_006079.1	Tubulin, beta-2	1.61	1.38	1.55
NP_055720.2	Glutaminase	1.01	0.74	0.69
NP_005995.2	Ubiquinol cytochrome c reductase hinge protein	0.88	1.05	1.29
NP_908932.1	Aldolase 1	1.1	0.91	0.64
NP_002146.2	Heat shock 70kDa protein 6	1.47	1.23	1.17
NP_002376.1	Myelin basic protein	0.57	0.77	2.17
NP_976217.1	Erythrocyte membrane protein band 4.1	1.53	2.02	1.93
NP_001822.2	Clusterin	0.72	0.6	0.77
NP_000524.3	Myelin proteolipid protein	0.93	1.08	3.63
NP_055450.1	GRIP and coiled coil domain containing 2	2.02	0.19	0.71
NP_000916.1	Pyruvate dehydrogenase (lipoamide) beta	0.4	0.59	0.57
NP_002558.1	Raf kinase inhibitor protein	0.79	0.62	0.77
NP_003486.1	Histone 4 family member M	1.35	1.56	1.29
NP_006391.1	Dynamitin	-	-	0.79
NP_006023.1	Copine VI	-	-	1.57
NP_056007.1	Phospholipase C, beta 1	1.23	1.39	1.34
NP_005070.1	Tumor protein D52	1.38	2.8	2.44
NP_000467.1	Adenylate kinase 1	-	2.11	1.34
NP_002056.2	Glutamate ammonia ligase	1.49	1.97	1.61
NP_001142.2	Solute carrier family 25, mitochondrial carrier, member 4	1.07	1.11	1.15
NP_598006.1	Synapsin I	1.08	0.5	1.25
NP_001118.2	Adaptor-related protein complex 1 beta 1 subunit isoform a	0.88	0.9	0.81
NP_776169.2	Neuronal growth regulator 1	0.75	1.33	0.72
NP_733779.1	S phase kinase associated protein 1A (p19A)	1.72	1.72	1.22
NP_001688.1	ATP5O	1.04	0.85	0.92
NP_060864.1	Abhydrolase domain containing 10	0.96	1.24	1.53
NP_057049.3	cell death-regulatory protein GRIM19	0.84	0.4	-
NP_277032.1	Hexokinase 1	1.44	1.16	1.04
NP_002786.2	Proteasome subunit beta, type 3	-	-	1.67
NP_001093.1	Actinin alpha 1	1.17	1.37	0.97
NP_001094.1	Actinin alpha 2	1.13	1.31	0.48
NP_277031.1	Hexokinase 1	1.22	1.21	0.94
NP_001626.1	Amphiphysin	0.77	1.93	1.25
NP_056384.2	Dynamin 3	1.68	1.3	1.31
NP_005850.1	PUR alpha	1.81	1.41	1.24
NP_001687.1	ATP6V1E	2.19	1.05	1.94
NP_036439.2	Band 4.1 like protein 3	0.61	0.98	0.8
NP_005264.2	Guanine nucleotide binding protein beta polypeptide 2	1.03	1.27	1.43
NP_996734.1	Reticulon 1	0.58	0.82	0.63
NP_001484.1	GDP dissociation inhibitor 1	1.58	1.53	1.35
NP_066361.1	Ras related protein 2A	0.88	0.83	0.87
NP_000627.2	SOD2	2.93	1.05	2.08
NP_001422.1	Erythrocyte membrane protein band 4.1-like 2	-	-	0.89
NP_037403.1	Proprotein convertase subtilisin/kexin type 1 inhibitor	-	-	1.87
NP_006631.2	Septin 9	-	-	1.24
NP_001419.1	Enolase 1	1.24	1.15	1.16
NP_055905.2	Neurofascin	0.76	0.33	0.92
NP_796376.2	Synaptotagmin 2	1.81	2	1.17
NP_001378.1	Collapsin response mediator protein 4	0.86	1.01	1.56
NP_001377.1	Collapsin response mediator protein 2	1.13	1.23	1.4
NP_003325.2	Ubiquitin activating enzyme 1	1.35	1.2	1.4
NP_001019820.1	Calnexin	-	1.87	-
NP_536846.1	cytochrome c oxidase subunit II (mitochondrion)	2.73	2.04	1.78
NP_057341.1	Hippocalcin like 4	1.5	2.46	1.76
NP_001814.2	Creatine kinase brain type	1.06	1.02	1.26
NP_001668.1	ATP1B1	1.25	0.99	2
NP_000693.1	ATP1A2	1.06	1.02	1.19
NP_002863.1	Ras related C3 botulinum toxin substrate 2	1.19	1.17	1.14
NP_001060.1	Tubulin, beta	1.23	1.11	1.34
NP_002064.1	Guanine nucleotide binding protein, alpha Z polypeptide	0.61	0.84	0.89
NP_001001937.1	ATP synthase, H+ transporting, mitochondrial F1 complex, alpha subunit 1, cardiac muscle	1.14	0.93	1.28
NP_001304.1	Collapsin response mediator protein 1	1.22	1.04	1.3
NP_009204.1	Prohibitin 2	0.61	0.51	1.08
NP_149124.3	2`,3` cyclic nucleotide, 3`-phosphodiesterase	1.42	1.26	2.26
NP_002098.1	H3 histone, family 3A	1.28	1.1	1.39
NP_002875.1	Ras related protein 1A	2.54	-	1.83
NP_005013.1	Profilin 1	1.57	1.19	0.54
NP_695012.1	Ubiquitin activating enzyme 1	2.51	1.85	2.37
NP_000961.2	Ribosomal protein L6	2.22	1.68	1.06
NP_002622.2	Phosphogluconate dehydrogenase	1.44	1.91	1.4
NP_002624.2	Phosphoglucomutase 1	0.87	1.56	1.84
NP_003170.1	Synaptophysin	1.29	1.29	1.22
NP_001627.1	Solute carrier family 25, member A6	1	1.49	1.38
NP_998785.1	Vacuolar ATPase subunit H	1.21	0.8	-
NP_998784.1	Vacuolar ATPase subunit H	1.32	0.68	1.04
NP_036437.1	Adaptor related protein complex 2, alpha2 subunit	0.88	0.79	1.02
NP_036300.2	F box protein 2	-	1.36	1.3
NP_008877.1	Spectrin beta, nonerythrocytic 2	0.7	0.58	0.81
NP_068767.3	Brevican	1.43	1.19	1.18
NP_055415.1	EH domain containing 3	0.56	-	1.69
NP_940819.1	Brevican	0.84	1.29	0.89
NP_003696.2	Calcium-binding mitochondrial carrier protein Aralar1	1.46	1.06	1.47
NP_003759.1	PEA15	1.76	2.12	2
NP_004025.1	Annexin A7	1.4	-	1.79
NP_004399.2	Dynamin 1	1.57	0.89	1.66
NP_004395.1	Septin 2	1.32	1.25	0.91
NP_004850.1	Clathrin, heavy polypeptide	1.3	1.23	1.33
NP_001674.2	Plasma membrane Ca(2+) ATPase, type 2	1.65	1.18	1.49
NP_001485.2	GDP dissociation inhibitor 2	1.11	1.27	1.49
NP_001673.2	Plasma membrane Ca(2+) ATPase, type 1	1.89	1.3	1.26
NP_733765.1	Sarcoplasmic/endoplasmic reticulum calcium ATPase 2	1.53	0.67	1.39
NP_036560.1	Stromal cell derived factor receptor 1	1.03	1.24	1.08
NP_002842.2	Protein tyrosine phosphatase, receptor zeta 1	1.53	1.05	1.27
NP_002071.2	Glutamate oxaloacetate transaminase, mitochondrial	1.47	0.85	1.42
NP_002699.1	Protein phosphatase 1, catalytic subunit, alpha isoform	0.9	0.53	-
NP_002700.1	Protein phosphatase 1 catalytic subunit beta	0.76	-	1.09
NP_001029102.1	60S ribosomal protein L40	1.04	0.77	1.09
NP_001110.2	Adducin 1 alpha	1.52	1.17	0.84
NP_001734.1	Calmodulin 2	1.81	1.4	1.29
NP_899630.1	Calcium regulated cytoskeletal protein	1.52	1.89	2.37
NP_002778.1	Proteasome subunit alpha type 2	3.08	2.64	2.49
NP_443106.1	Syntaxin 1B2	1.36	1.33	1.2
NP_006073.2	Tubulin, alpha, ubiquitous	1.25	1.16	1.42
NP_001005.1	Ribosomal protein S10	1.03	0.74	1.23
NP_002430.2	MutS homolog 3	0.97	1.49	0.74
NP_003500.1	H2A Histone family, member C	1.88	1.23	1.34
NP_937837.1	Stomatin	2.27	2.36	-
NP_821080.1	Tubulin beta polypeptide paralog	1.18	0.89	1.34
NP_005557.1	Lactate dehydrogenase A	1.05	1.55	1.42
NP_001395.1	Eukaryotic translation elongation factor 1 gamma	1.59	2.01	1.04
NP_065737.2	Gamma Aminobutyrate Transaminase	0.99	1.28	2.09
NP_857634.1	Peroxiredoxin 5	0.82	0.82	0.44
NP_005727.1	Actin related protein 1A	1.22	1.37	1.05
NP_000175.1	Hemoglobin gamma G	0.33	0.22	0.63
NP_003817.1	SNAP gamma	0.68	1.23	1.68
NP_002256.2	Karyopherin beta 1	1.7	1.59	1.43
NP_689509.1	ATP1A3	1.03	0.98	1.3
NP_116116.1	Internexin, alpha	1.4	1.36	1.35
NP_444292.1	Guanine nucleotide binding protein, gamma 2	0.38	1.76	1.2
NP_004162.2	Solute carrier family 1 member 2	0.91	0.98	1.53
NP_005262.1	Glutamate dehydrogenase 1	1.27	0.71	1.06
NP_000508.1	Hemoglobin alpha 2	1.54	1.46	1.29
NP_006279.2	THY1	1.23	1.11	1.47
NP_004896.1	Peroxiredoxin 6	1.06	1.4	1.09
NP_037391.2	Transgelin 3	0.8	2.36	-
NP_000509.1	Hemoglobin beta chain	1.78	1.06	1.52
NP_002565.1	Peroxiredoxin 1	1.21	1.24	1.7
NP_001900.1	Cathepsin D	1.18	1.22	1.4
NP_003768.2	Dynein, axonemal, heavy chain 11	0.71	0.55	0.48
NP_001879.1	Crystallin mu	1.51	1.39	1.13
NP_057152.1	Tetratricopeptide repeat domain 11	0.6	0.8	0.92
NP_056999.2	Atlastin	0.82	1.28	0.69
NP_066187.2	Ankyrin 2	1.95	0.69	1.23
NP_006635.2	Heat shock protein 105 kDa	1.02	1	1.31
NP_055363.1	Tropomodulin 2	1.86	1.3	1.42
NP_000280.1	Phosphofructokinase 1	1.73	2.44	1.78
NP_955772.1	Myelin proteolipid protein	0.86	0.93	2.74
NP_002259.1	Karyopherin alpha-4	-	3.07	7.3
NP_001655.1	RhoA	1.23	1.6	0.82
NP_008961.1	Tubulin polymerization promoting protein	1.24	1.65	2.09
NP_002679.2	Septin 5	1.05	0.65	0.91
NP_001014809.1	Collapsin response mediator protein 1	2.59	1.59	2.09
NP_005991.1	Tubulin alpha 1	1.22	1.11	1.16
NP_002853.2	Glycogen phosphorylase, brain type	1.56	2.09	4.6
NP_056071.2	Acyl CoA synthetase long chain family member 6	1.28	0.78	0.89
NP_001686.1	Vacuolar ATP synthase subunit C	1.3	-	1.89
NP_006628.1	Olfactory receptor 5I1	1	1.59	1.45
NP_006641.1	Complexin 2	1.79	0.94	1.62
NP_038470.1	Stomatin like protein 2	0.91	1.68	0.56
NP_001273.1	Adaptor related protein complex 2 beta 1 subunit	0.88	1.12	0.63
NP_000025.1	Aldolase 1	0.96	1.05	0.98
NP_443100.1	Immunoglobulin superfamily, member 8	1.52	2.25	1.76
NP_005994.1	Ubiquinol-cytochrome c reductase, Rieske iron-sulfur polypeptide 1	1.82	0.67	0.86
NP_002945.1	Ribosomal protein S27a	1	0.93	1.07
NP_001356.1	Discs, large homolog 4	1.38	0.87	1.02
NP_003156.1	Syntaxin binding protein 1	1.05	1.25	1.23
NP_005373.1	Neurofilament, medium polypeptide 150kDa	-	1.02	1.35
NP_002023.2	Ferritin heavy chain 1	0.65	1.55	1.56
NP_003338.1	Ubiquitin conjugating enzyme E2L3	2.08	1.16	1.99
NP_002857.1	Ras associated protein Rab3A	1.11	1.05	1.24
NP_003369.2	Neurosecretory protein VGF	-	0.52	-
NP_006078.2	Tubulin, beta 4	1.61	1.81	2.16
NP_001924.2	Dihydrolipoamide s-succinyl transferase	1.79	1.27	1.24
NP_000507.1	Guanine nucleotide binding protein G(S), alpha subunit	1.26	1.24	1.15
NP_002061.1	GNAI2	0.85	0.98	0.91
NP_002060.4	G protein, alpha inhibiting 1	0.97	0.93	0.83
NP_006358.1	Adenylyl cyclase-associated protein	1.45	1.42	1.96
NP_006357.1	CAP2	0.76	1	1.14
NP_009215.1	A6RP	1.05	1.15	1.14
NP_004031.1	RhoB	0.82	-	-
NP_116199.2	ATPase family, AAA domain containing 1	0.45	0.6	-
NP_001856.1	Cytochrome c oxidase subunit VIIa polypeptide 2 (liver) precursor	0.87	1.02	0.6
NP_001034455.1	ATP6V1E	1.69	-	1.58
NP_005338.1	BIP	1.55	2.24	1.22
NP_001852.1	Cytochrome c oxidase, subunit 4, isoform 1	0.88	1.28	1.24
NP_003312.3	TUFM	0.57	1.03	1
NP_000692.2	ATP1A1	0.95	1.06	1.2
NP_001003665.1	Chromosome 1 open reading frame 95	3.26	-	1.62
NP_000695.2	Gastric H+/K+ ATPase alpha subunit	1.29	1.42	1.66
NP_060676.2	Vacuolar protein sorting 35	0.98	0.81	0.96
NP_001211.3	CaM kinase II beta subunit	1.08	0.86	1
NP_066955.1	Calcineurin A2	0.99	1.1	0.87
NP_001146.2	Annexin VI	1.51	0.89	1.77
NP_002386.1	Malic enzyme 1	6.68	-	2.02
NP_001000.2	Ribosomal protein S5	1.06	-	1
NP_005165.1	Mitochondrial ATP synthase, gamma subunit 1	1.62	1.44	1.09
NP_001227.1	Carbonyl reductase 3	0.83	0.76	0.75
NP_057376.1	TNF receptor-associated protein 1	0.91	0.48	0.9
NP_821133.1	Tubulin, beta	1.51	1.41	1.49
NP_001683.2	ATP6V1B1	1.08	2.14	1.61
NP_001681.2	ATP6V1A1	1.56	1.16	1.14
NP_001684.2	ATP6V1B2	1.42	1.3	1.03
NP_004997.4	NADH ubiquinone oxidoreductase Fe-S protein 1	1.11	1.06	1.16
NP_055083.1	MAPRE2	1.48	1.54	1.96
NP_004380.2	Catenin, alpha 2	1.42	1.68	1.79
NP_006422.1	Chaperonin containing T complex polypeptide 1, subunit 2	-	1.76	1.72
NP_003370.2	Ezrin	1.45	0.96	1.45
NP_004542.1	NADH-ubiquinone oxidoreductase Fe-S protein 3	2.13	1.64	2.63
NP_055423.1	Cytoplasmic FMR1 interacting protein 1	0.7	0.85	0.62
NP_002728.1	Protein kinase C alpha	0.94	0.47	0.45
NP_065855.1	Protein kinase C and casein kinase substrate in neurons 1	0.89	0.63	0.89
NP_005339.2	Heat shock protein 90kDa alpha (cytosolic), class A member 1 isoform 2	0.69	0.59	1.02
NP_570824.1	Synaptosomal associated protein 25Kd	0.9	0.64	0.71
NP_000137.2	Ferritin light chain	1.17	0.89	0.69
NP_003512.1	H2B Histone family, member E	0.87	1.14	1.32
NP_037473.3	GTP-binding protein PTD004	1.06	1.45	0.8
NP_001367.2	Dynein, cytoplasmic, heavy polypeptide 1	1.36	1.27	1.11
NP_872270.1	Pyruvate kinase 3	1.81	0.99	1.69
NP_000173.2	Mitochondrial trifunctional protein, alpha subunit	1.09	0.97	0.73
NP_003647.1	CAM kinase 1	2.05	0.4	1.65
NP_001834.2	Contactin 1	2.05	1	1.65
NP_037519.2	Ubiquinol cytochrome c reductase complex	2.26	0.72	0.76
NP_071496.1	Williams Beuren syndrome chromosome region 1	1.31	0.55	1.17
NP_001012679.1	Solute carrier family 3 (activator of dibasic and neutral amino acid transport), member 2	1.19	1.04	1.15
NP_001001.2	Ribosomal protein S6	1.08	0.76	1.03
NP_919223.1	Heterogeneous nuclear ribonucleoprotein A3	-	3.62	1.1
NP_003016.1	SH3-domain GRB2-like 1	0.99	0.8	1.08
NP_005653.3	VDAC3	1.13	1.35	1.39
NP_000843.1	Glutathione S transferase 3	-	0.98	1.04
NP_001954.1	Epidermal growth factor (beta-urogastrone)	0.24	0.17	0.3
NP_056100.2	Rabconnectin-3 beta	0.83	0.62	0.8
NP_005713.1	ARP2 actin-related protein 2 homolog	1.36	1.02	1.23
NP_002159.2	Isocitrate dehydrogenase 2	1.26	1.18	1.06
NP_004466.2	Flotillin 2	0.75	0.9	1.43
NP_002046.1	Glial fibrillary acidic protein	1.24	1.55	2.07
NP_001737.1	Calnexin	-	1.17	0.93
NP_006380.1	ORP150	-	-	0.55
NP_000166.2	Phosphohexose isomerase	1.16	1.12	1.45
NP_002063.2	Guanine nucleotide binding protein G(q) alpha subunit	0.83	2.09	1.32
NP_006077.2	Tubulin, beta 3	1.52	1.39	1.62
NP_060705.1	Glutamate carboxypeptidase-like protein 1	1.51	1.13	2.02
NP_068814.2	Heat shock 70kDa protein 2	1.12	1.99	1.28
NP_000510.1	Hemoglobin delta	1.3	1.62	1.35
NP_003376.2	Visinin like 1	0.86	1.01	1.02
NP_005268.1	Glycoprotein M6A	1.05	-	0.95
NP_003397.1	14-3-3 zeta	0.95	0.93	1.05
NP_004594.1	Syntaxin 1A	2.15	2.26	2.75
NP_005630.1	Synaptotagmin 1	1.31	1.24	1.11
NP_065843.3	KIAA1363	-	1.16	-
NP_003119.2	Fodrin beta	1.61	1.38	1.2
NP_997460.1	Microtubule associated protein 6	-	-	2.68
NP_004093.1	Fatty acid binding protein 3	1.35	0.89	1.53
NP_001055.1	Transketolase	1.45	-	0.59
NP_004019.1	Aquaporin 4	0.72	2.25	1.76
NP_066554.2	Neurofilament protein, heavy polypeptide	1.26	1.39	1.19
NP_002480.1	NADH ubiquinone oxidoreductase 1, alpha subcomplex 4	1.04	1.16	1.2
NP_003396.1	14-3-3 Eta	1.64	1.11	1.04
NP_001028216.1	Glutamate ammonia ligase	4.85	5.48	2.66
